# Supplementary material for: Association of Alcohol Types, Coffee, and Tea Intake with Risk of Dementia: Prospective Cohort Study of UK Biobank Participants
Source: Brain Sci. 2022 Mar 8;12(3):360. doi: 10.3390/brainsci12030360 (PMC8946788; doi:10.3390/brainsci12030360)
Supplement: Supplementary file 1 [file brainsci-12-00360-s001.zip]

Archive with 1 entries (1 files):
- brainsci-1608284-supplementary.pdf
